# Supplementary material for: Control Over the Morphology of Electrospun Microfibrous Mats of a Polymer of Intrinsic Microporosity
Source: Membranes (Basel). 2021 May 31;11(6):422. doi: 10.3390/membranes11060422 (PMC8227142; doi:10.3390/membranes11060422)
Supplement: Supplementary file 1 [file membranes-11-00422-s001.zip]

Archive with 1 entries (1 files):
- membranes-1205808-supplementary.pdf
